# Supplementary material for: Ciprofloxacin-Loaded Gold Nanoparticles against Antimicrobial Resistance: An In Vivo Assessment
Source: Nanomaterials (Basel). 2021 Nov 22;11(11):3152. doi: 10.3390/nano11113152 (PMC8620493; doi:10.3390/nano11113152)
Supplement: Supplementary file 1 [file nanomaterials-11-03152-s001.zip]

Archive with 1 entries (1 files):
- nanomaterials-1370409-supplementary.pdf
